# Supplementary material for: The impact of volume expansion on thermodynamic and kinetic properties of graphite/Si alloy composite anodes
Source: RSC Adv. 2025 Dec 4;15(56):47790–802. doi: 10.1039/d5ra07317k (PMC12679607; doi:10.1039/d5ra07317k)
Supplement: RA-015-D5RA07317K-s001 [file RA-015-D5RA07317K-s001.txt]

File Name : figure s1.tiff

Caption : fig. s1 (a) voltage profile of the lfp electrode after charging at 0.1c for 5 h, demonstrating stable performance as a reference electrode. (b) schematic illustration of the three-electrode pouch cell.

File Name : figure s2.tiff

Caption : fig. s2 reproducibility test of graphite electrodes under identical conditions: (a) lithiation and (b) de-lithiation processes showing consistent potential profiles and diffusivity trends (deviation within 10 %).

File Name : figure s3.tiff

Caption : fig. s3 electrochemical performance of the si alloy anode. (a) initial voltage profile, (b) cycling performance, (c) coulombic efficiency, and (d) capacity retention.

File Name : figure s4.tiff

Caption : fig. s4 δv as a function of ocv during (a) lithiation and (b) de-lithiation.

File Name : figure s5.tiff

Caption : fig. s5 tafel plots of the graphite/si alloy anode at different states of charge (soc, from left to right: 10, 30, 50, 70, and 90 %).

File Name : figure s6.tiff

Caption : fig. s6 tafel plots of the graphite/si alloy anode at different depths of discharge (dod, from left to right: 10, 30, 50, 70, and 90 %).
